# Supplementary material for: Association between Neu5Gc carbohydrate and serum antibodies against it provides the molecular link to cancer: French NutriNet-Santé study
Source: BMC Med. 2020 Sep 23;18:262. doi: 10.1186/s12916-020-01721-8 (PMC7510162; doi:10.1186/s12916-020-01721-8)
Supplement: Supplementary file 2 — Additional file 2: Supplementary data file S1. National world meat and cancer. [file 12916_2020_1721_MOESM2_ESM.xlsx]

## Sheet: World data meat cancer
						Colorectal Cancer Mortality (ASR)		Colorectal Cancer Incidence (ASR)
Identifier	Country	National meat consumption (g/capita/day)*	National meat consumption (kg/capita/yr)*	Colorectal Cancer Mortality (ASR)**	Colorectal Cancer Incidence (ASR)**	Male	Female	Male	Female	Quartile
1	Australia	202.603	73.95	22	91	26.9	17.4	103.7	78.8	Q4
2	Spain	191.397	69.86	26.1	92.4	35.4	17.5	122.9	63.8	Q4
3	Austria	189.096	69.02	18.5	54.4	24.7	12.6	67.9	41.7	Q4
4	United States of America	187.452	68.42	20.1	69	23.8	16.5	78.8	59.6	Q4
5	Germany	187.151	68.31	21.6	67.2	27.6	15.8	80.8	54.1	Q4
6	Argentina	183.945	67.14	29.5	68.9	37.3	22.7	84.8	55	Q4
7	New Zealand	181.096	66.1	24.8	81.3	27.5	22.3	100.4	63.4	Q4
8	Croatia	176.767	64.52	41.8	94	57.8	27.3	123.2	67.6	Q4
9	Portugal	173.918	63.48	30	112.9	40.1	21.3	150.5	80.1	Q4
10	Italy	170.055	62.07	21.3	80.6	26.1	16.8	95.8	66.5	Q4
11	Luxembourg	169.123	61.73	21.3	70	25	17.5	74.5	65.3	Q4
12	Iceland	167.288	61.06	21.5	64.6	27.1	15.7	79.3	49.9	Q4
13	Czechia	166.63	60.82	29	89.6	39.3	19.7	112.9	68.2	Q4
14	Sweden	165.671	60.47	21	67.9	23.6	18.3	74	61.9	Q4
15	France	164.767	60.14	21.7	80.5	27.2	16.7	97.5	64.7	Q4
16	Poland	159.973	58.39	37.7	85.3	51.2	26.1	114.1	60.5	Q4
17	Finland	158.712	57.93	18.4	63.1	22.3	14.7	72.4	54.3	Q4
18	Montenegro	156.247	57.03	22.7	54.1	27.5	18.2	64.1	44.1	Q4
19	Greece	154.438	56.37	20.3	70.4	25.3	15.7	85.4	56.9	Q4
20	The Netherlands	151.973	55.47	29.1	99.9	33.7	24.5	116.7	83.2	Q4
21	Malta	150.329	54.87	22.9	76.7	27	19	92.4	61.7	Q4
22	Hungary	149.178	54.45	53.2	148.3	75.7	34.5	203.3	102.2	Q4
23	Belarus	146.548	53.49	38.8	93.1	47.5	32.7	117.1	75.9	Q4
24	Belgium	145.562	53.13	19.7	93.6	23.7	15.8	114.2	73.5	Q4
25	Lithuania	145.425	53.08	30.2	75.2	42.7	21.1	94.6	61.2	Q4
26	Ireland	144.795	52.85	24.9	87.6	30.6	19.3	107.9	67.8	Q4
27	Slovenia	142.411	51.98	26.9	117.5	35.6	18.3	163.7	71.6	Q4
28	Brazil	141.945	51.81	20.9	52	23.2	18.9	56.3	48.4	Q4
29	Switzerland	141.918	51.8	16.9	62.1	20.4	13.4	72.3	52	Q4
30	Uruguay	133.068	48.57	32.8	91.1	40.2	26.3	113.2	71.7	Q4
31	Norway	132.658	48.42	26.4	108	30	22.7	116.1	99.9	Q4
32	Paraguay	131.699	48.07	17.6	34.2	20.1	15	39.3	29	Q4
33	United Kingdom	131.397	47.96	22.1	80.6	25.9	18.4	96.1	65.6	Q4
34	Latvia	131.041	47.83	28.5	89.5	36.6	22.7	107.4	77.1	Q4
35	Cyprus	130.795	47.74	20.9	62	29.7	12.4	86.4	38.5	Q4
36	China	130.712	47.71	21.2	62.8	26.1	16.3	75.3	50.1	Q4
37	Chile	128.219	46.8	21	52	24.4	17.9	60	44.7	Q4
38	Kazakhstan	127.671	46.6	27.1	45.1	32.5	23.4	49.7	41.9	Q4
39	Russian Federation	124.986	45.62	36.1	76.7	45.2	29.7	92	66.1	Q3
40	Slovakia	124.521	45.45	44.3	123.6	58.9	31.7	167.2	85.9	Q3
41	Romania	122.027	44.54	33.2	77	46.3	22.1	104.8	53.2	Q3
42	Canada	119.425	43.59	21.2	82.8	26	16.6	93.9	72	Q3
43	Serbia	118.685	43.32	42.7	116.4	57.8	29.2	154.5	81.9	Q3
44	Estonia	116.082	42.37	25.3	76.2	33.8	19	86.9	68.4	Q3
45	Denmark	114.63	41.84	23.5	106.8	26	21	116.8	97.2	Q3
46	Bulgaria	99.2877	36.24	37.6	84.2	52.9	24.1	111.6	60.2	Q3
47	Bolivia, Plurinational State of	96.9589	35.39	10.1	18.2	11.4	8.8	19.9	16.6	Q3
48	Saint Lucia	93.6986	34.2	18.2	37.1	13.8	22.3	23.8	49.5	Q3
49	Central African Republic	92.0822	33.61	13.6	14.1	15	12.3	15.3	13	Q3
50	Uzbekistan	88.9041	32.45	10.5	17.6	14.7	6.8	19.3	16.1	Q3
51	Mexico	88.6301	32.35	12.9	30.9	14.7	11.4	34.9	27.3	Q3
52	Samoa	87.3699	31.89	19.6	71.5	22.4	17	97.1	45.8	Q3
53	Cuba	86.9863	31.75	22.5	42.4	21.5	23.4	40.3	44.5	Q3
54	Panama	85.4521	31.19	17.3	42.9	19.7	15.1	48.7	37.5	Q3
55	Albania	85.3425	31.15	9	25.1	11.1	7	29.1	21.2	Q3
56	Japan	84.4658	30.83	27.2	106.9	34.7	19.9	136.3	78.1	Q3
57	France, New Caledonia	81.863	29.88	24.8	70.8	35.7	14	78	63.8	Q3
58	Gabon	81.8356	29.87	9.4	15.8	9.1	9.7	16.3	15.5	Q3
59	Israel	81.1233	29.61	18	50.5	20.8	15.5	54.7	47.1	Q3
60	Armenia	81.0685	29.59	27.6	48.9	29.1	26.4	45.3	51.6	Q3
61	Myanmar	76.3562	27.87	14.4	25.4	17.9	11.5	31.2	20.6	Q3
62	Kyrgyzstan	74.9863	27.37	14.7	20.3	17.9	11.9	24	17	Q3
63	Timor-Leste	74.7123	27.27	14.2	22.4	16.3	12.2	24.8	20	Q3
64	Costa Rica	74.0548	27.03	18.6	42.6	21	16.4	44.8	40.5	Q3
65	Chad	71.3151	26.03	13.4	15.8	15.1	12	17.7	14.2	Q3
66	Mauritania	70.9863	25.91	10.4	15.3	9.6	11.2	13.9	16.6	Q3
67	Ecuador	70.9863	25.91	11.7	26.2	12.1	11.3	25.7	26.6	Q3
68	Barbados	67.3699	24.59	38.9	105	54.5	25.3	150.8	65.2	Q3
69	Vanuatu	66.7397	24.36	16	18.1	14.2	17.6	14.2	21.9	Q3
70	South Africa	66.6301	24.32	16.7	36.3	21.5	13	45	29.6	Q3
71	Ukraine	66.5753	24.3	41.9	77.7	54.9	32.7	97.7	63.5	Q3
72	Colombia	65.4795	23.9	15.9	39.3	18	14	43.1	36	Q3
73	Bahamas	65.3973	23.87	22.1	57	24.4	20.4	56.8	58.2	Q3
74	Philippines	63.4521	23.16	22.3	49.2	28.1	17.2	60.7	38.7	Q3
75	Republic of Moldova	60.2192	21.98	51.7	107.8	72	36.5	145.5	79.2	Q3
76	Oman	59.4795	21.71	16.1	30.4	17.4	13.4	33.3	24.2	Q3
77	Eswatini	57.9452	21.15	6.2	8.8	11.7	2.4	15.1	4.6	Q2
78	Botswana	57.6712	21.05	3.7	7.1	5.9	2	11.8	3.5	Q2
79	Azerbaijan	57.4521	20.97	18.3	29.3	24.8	12.7	38.3	21.5	Q2
80	Kuwait	57.1507	20.86	16.4	34.5	14.6	19.5	31.4	39.7	Q2
81	Mali	57.1233	20.85	19.6	25.9	16.3	22.3	20.7	30.3	Q2
82	Venezuela, Bolivarian Republic of	56.6027	20.66	16.7	37.2	19.9	13.8	42	32.8	Q2
83	Dominican Republic	54.7671	19.99	17.7	37.3	20.3	15.3	40.5	34.3	Q2
84	Sudan	54.1918	19.78	9.3	14.4	10.5	8.1	15.9	13	Q2
85	Lao People's Democratic Republic	53.3973	19.49	21.4	40.1	21.7	21.2	40.3	40	Q2
86	Bosnia and Herzegovina	52.9589	19.33	31.7	76.1	43.1	21.2	96.9	57.2	Q2
87	Namibia	52.0822	19.01	9.2	16	11.2	7.6	20.1	12.9	Q2
88	Congo, Republic of	50.9041	18.58	7.4	12	7.9	7	12.7	11.3	Q2
89	United Arab Emirates	50.8219	18.55	18.1	39.8	18.2	19.1	40.2	42.5	Q2
90	Turkey	49.9178	18.22	23.5	57.9	30.6	17.5	75.4	42.9	Q2
91	Georgia	45.3699	16.56	15.1	24.4	19.6	11.7	30.1	20.1	Q2
92	Fiji	43.3425	15.82	13.3	25.6	13.6	13	25.4	25.9	Q2
93	Guatemala	43.3151	15.81	7.7	15.2	7.5	7.9	14.4	15.8	Q2
94	Belize	42.1918	15.4	13.2	26.3	14	12.3	28	24.6	Q2
95	Kenya	41.8356	15.27	17.4	28.5	18.1	16.8	28.5	28.7	Q2
96	Malawi	41.589	15.18	6.6	9.4	7.3	6	10.4	8.7	Q2
97	Guinea-Bissau	41.4521	15.13	13.8	15.2	15	12.8	15	15.4	Q2
98	Cabo Verde	39.8904	14.56	2.1	5.2	#N/A	4	#N/A	10.3	Q2
99	Thailand	39.5342	14.43	21.6	42.2	24.3	19.2	46.9	38.1	Q2
100	Morocco	38.7671	14.15	17.6	33.2	20.1	15.1	36.2	30.2	Q2
101	Trinidad and Tobago	38.6575	14.11	21.5	52	24.4	18.9	54.5	49.8	Q2
102	Malaysia	37.4795	13.68	22.7	52.2	25.2	20.2	58	46.3	Q2
103	Egypt	36.5205	13.33	8.2	16.9	8.7	7.7	17.6	16.3	Q2
104	Lebanon	36.2192	13.22	22.9	49.4	23.1	22.7	49.9	48.8	Q2
105	Zimbabwe	35.5616	12.98	19	28.4	21.9	17	32.3	25.7	Q2
106	Mauritius	35.5068	12.96	20.4	39.6	25.2	15.9	46.5	33.2	Q2
107	Angola	35.3973	12.92	9.4	14.6	10.6	8.3	16.1	13.3	Q2
108	Djibouti	33.863	12.36	16.9	18.1	17.8	16.1	17.8	18.4	Q2
109	Korea, Democratic Republic of	33.0411	12.06	18.5	53	23	14.6	64.5	43	Q2
110	Tajikistan	32.9315	12.02	6.8	8.6	7.7	5.9	9.5	7.7	Q2
111	Niger	32.3562	11.81	12.6	13.4	14.1	11	14.6	12.1	Q2
112	Algeria	31.9726	11.67	18.4	39.2	20	16.7	41.2	37	Q2
113	Lesotho	31.7808	11.6	5.9	7.4	9.6	3.7	12.3	4.4	Q2
114	Nepal	31.6712	11.56	11.5	14.2	8	14.7	9.3	18.8	Q2
115	Honduras	31.1233	11.36	10.6	21	10.4	10.7	21.1	20.9	Q1
116	Tunisia	31.0137	11.32	15.8	32.5	18.2	13.5	36.1	29.2	Q1
117	Pakistan	30.137	11	9	11	10.1	8	11.8	10.1	Q1
118	Peru	29.9452	10.93	12.7	31.8	14.6	11	34.1	29.8	Q1
119	Saudi Arabia	29.4795	10.76	16.2	38.4	18.1	12.9	42.9	30.6	Q1
120	El Salvador	27.6438	10.09	9.5	20.3	10.9	8.5	23.4	18.1	Q1
121	Cambodia	27.3973	10	17.4	30.3	20.3	15.4	34.8	27.1	Q1
122	Zambia	26.5479	9.69	8.4	14.6	9.6	7.5	15.2	14.2	Q1
123	Madagascar	25.9452	9.47	10	14.7	9.6	10.3	13.5	15.8	Q1
124	Senegal	25.6438	9.36	11	16.1	10.1	11.7	14.4	17.5	Q1
125	Nicaragua	25.2877	9.23	15.3	29.6	15	15.6	28.7	30.4	Q1
126	Guinea	24.5753	8.97	4.7	5.5	5	4.3	5.7	5.3	Q1
127	Cameroon	24.1644	8.82	11.2	16.5	12.6	9.9	18.3	14.9	Q1
128	Haiti	23.8356	8.7	10.9	17.2	8.2	13.3	11.7	22.1	Q1
129	Iran, Islamic Republic of	23.1781	8.46	11.9	34.5	13.6	10.2	39.6	29.4	Q1
130	Yemen	22.8219	8.33	16	21.6	18.5	13.6	24.7	18.7	Q1
131	Uganda	22.3836	8.17	12.9	18.5	14.8	11.2	20.3	16.9	Q1
132	Jamaica	21.5342	7.86	26.7	69.1	23.7	29.6	59.4	78.7	Q1
133	Liberia	20.8493	7.61	9.3	10.9	9	9.5	10	11.7	Q1
134	Rwanda	20.8219	7.6	17.5	28.6	14.8	20	23.9	32.8	Q1
135	Tanzania, United Republic of	20.1096	7.34	13.3	21.1	11.6	14.8	17.1	24.7	Q1
136	Solomon Islands	19.9726	7.29	18.6	22.1	20.6	16.6	20.6	23.6	Q1
137	Maldives	19.4795	7.11	13.7	34.4	26.2	#N/A	43.4	24.4	Q1
138	Afghanistan	19.3425	7.06	9.3	9.8	10.2	8.4	10.6	9	Q1
139	Guyana	18.8493	6.88	7.5	11.3	9.1	5.9	13.1	9.7	Q1
140	Ghana	17.8082	6.5	9.3	15.9	9.7	8.9	16.3	15.5	Q1
141	Nigeria	16.8219	6.14	12.3	19.1	13.8	10.9	21.1	17.2	Q1
142	Benin	16.0274	5.85	17	24.6	23.5	11.3	34.1	16.3	Q1
143	Mozambique	15.863	5.79	7.1	8	8.5	6	9.4	7	Q1
144	Togo	15.1233	5.52	13.5	18.7	14.3	12.7	19.2	18.2	Q1
145	Ethiopia	14.4384	5.27	17.3	22.5	18	16.6	23.1	22.1	Q1
146	Indonesia	12.3288	4.5	15.8	33	21.4	10.2	44.4	21.8	Q1
147	Sierra Leone	11.726	4.28	11.9	14.7	11.2	12.6	13.8	15.5	Q1
148	The Republic of the Gambia	11.726	4.28	3.5	3.5	6.2	0.82	6.2	0.82	Q1
149	Iraq	11.2603	4.11	9.7	17.1	11.4	8.2	20	14.5	Q1
150	Bangladesh	6.9589	2.54	7.6	9.9	8.4	6.9	10.6	9.2	Q1
151	India	4.27397	1.56	9	11.9	12	6	15.5	8.4	Q1
152	Sri Lanka	3.42466	1.25	9.2	14.5	10.4	8.1	15.6	13.5	Q1
*	National meat consumption data was extracted from The Food and Agriculture Organization (FAO) of the United Nations, therough the FAOSTAT browser [Food and Agriculture Organization of the United Nations. (2020). FAOSTAT Database. Retrieved January 25, 2020 from http://www.fao.org/faostat/en/#data/CL]
**	Colorectal cancer (CRC) incidence and mortality was extractd from GLOBOCAN database at https://gco.iarc.fr/today/home. Data is presented as an age-standardized rate (ASR) that is a summary measure of the rate that would have been observed if the population had a standard age structure. The calculated incidence or mortality rate is the age-standardized incidence or mortality rate (World), and is e…

## Sheet: Food ietm codes used
*Item Code	Item	Description
2769*	Aquatic Animals, Others	Default composition: 1587 Aqutc Anim F, 1588 Aq A Cured, 1589 Aquatic Animals Meals, 1590 Aq A Prep Ns
2960*	Fish, Seafood
2761*	Freshwater Fish	Default composition: 1501 Frwtr Diad F, 1502 Frwtr Fz Whl, 1503 Frwtr Fillet, 1504 Frwtr Fz Flt, 1505 Frwtr Cured, 1506 Frwtr Canned, 1507 Frwtr Pr nes, 1508 Frwtr Meals
2764*	Marine Fish, Other	Default composition: 1540 Marine nes F, 1541 Marin Fz Whl, 1542 Marin Fillet, 1543 Marin Fz Flt, 1544 Marin Cured, 1545 Marin Canned, 1546 Marin Pr nes, 1547 Marin Meals
2943	Meat
2768*	Meat, Aquatic Mammals	Default composition: 1580 Aq M Meat, 1583 Aq M Prep Ns
2735	Meat, Other	Default composition: 1089 Meat, bird nes, 1097 Meat, horse, 1108 Meat, ass, 1111 Meat, mule, 1127 Meat, camel, 1141 Meat, rabbit, 1151 Meat, other rodents, 1158 Meat, other camelids, 1163 Meat, game, 1164 Meat, dried nes, 1166 Meat, nes, 1172 Meat, nes, preparations, 1176 Snails, not sea
2732	Mutton & Goat Meat	Default composition: 977 Meat, sheep, 1017 Meat, goat
2733	Pigmeat	Default composition: 1035 Meat, pig, 1038 Meat, pork, 1039 Bacon and ham, 1041 Meat, pig sausages, 1042 Meat, pig, preparations
2734*	Poultry Meat	Default composition: 1058 Meat, chicken, 1060 Fat, liver prepared (foie gras), 1061 Meat, chicken, canned, 1069 Meat, duck, 1073 Meat, goose and guinea fowl, 1080 Meat, turkey
*Excluded from analysis
*	National meat consumption data was extracted from The Food and Agriculture Organization (FAO) of the United Nations, therough the FAOSTAT browser [Food and Agriculture Organization of the United Nations. (2020). FAOSTAT Database. Retrieved January 25, 2020 from http://www.fao.org/faostat/en/#data/CL]
2734	Poultry Meat	Default composition: 1058 Meat, chicken, 1060 Fat, liver prepared (foie gras), 1061 Meat, chicken, canned, 1069 Meat, duck, 1073 Meat, goose and guinea fowl, 1080 Meat, turkey
