# Supplementary material for: Association between Neu5Gc carbohydrate and serum antibodies against it provides the molecular link to cancer: French NutriNet-Santé study
Source: BMC Med. 2020 Sep 23;18:262. doi: 10.1186/s12916-020-01721-8 (PMC7510162; doi:10.1186/s12916-020-01721-8)
Supplement: Supplementary file 3 — Additional file 3: Supplementary data file S2. Glycan microarray. [file 12916_2020_1721_MOESM3_ESM.xlsx]

## Sheet: Sup 1
	Participant glycan microarray measurements n = 120, NutriNet-Santé
	Title:	Serum IgG profile analysis by sialoglycan microarray
	Glass slide:	PolyAn 2D Epoxy covered Slides (104-00-221)
	Primary binding:	Human Sera diluted 1:100
	Primary binding volume:	100µl
	Secondary AB:	Cy3-goat-anti-human-IgG (H+L) (Jackson ImmunoResearch 109-165-088)
	Secondary AB Concentration:	1.2µg/ml
	Secondary AB volume:	200µl
	Scanned by	Genepix 4000B (molecular devices) at PMT 350
	Use the following buffers:
	Chemical blocking	0.1M Tris pH 9 + 0.05M Ethanolamine
	Biological blocking	PBS pH 7.3 + 1% w/v Ovalbumin
	Wash buffer:	PBS + 0.1% Tween 20
	Primary buffer:	PBS pH 7.3 + 1% w/v Ovalbumin
	Secondary buffer:	PBS
			RFU
		Human Serum No. (HS#)	HS1		HS2		HS3		HS4		HS5		HS6		HS7		HS8		HS9		HS10		HS11		HS12		HS13		HS14		HS15		HS16		HS17		HS18		HS19		HS20		HS21		HS22		HS23		HS24
Glycan ID	Name		MEAN	STD	MEAN	STD	MEAN	STD	MEAN	STD	MEAN	STD	MEAN	STD	MEAN	STD	MEAN	STD	MEAN	STD	MEAN	STD	MEAN	STD	MEAN	STD	MEAN	STD	MEAN	STD	MEAN	STD	MEAN	STD	MEAN	STD	MEAN	STD	MEAN	STD	MEAN	STD	MEAN	STD	MEAN	STD	MEAN	STD	MEAN
1	Neu5,9Ac2α3Galβ4GlcNAcβO(CH2)3NH2		242.333	124.749	0.1	0.0001	131	104.652	0.1	0.0001	110	46.5081	694.333	131.857	0.1	0.0001	0.1	0.0001	137.333	129.732	55.3333	197.561	0.1	0.0001	0.1	0.0001	0.1	0.0001	0.1	0.0001	0.1	0.0001	138.333	69.1689	0.1	0.0001	0.1	0.0001	0.1	0.0001	0.1	0.0001	0.1	0.0001	0.1	0.0001	443.333	27.4287	46
2	Neu5Gc9Acα3Galβ4GlcNAcβO(CH2)3NH2		8011	7050.92	0.1	0.0001	1115.67	315.104	1184.75	196.808	505	417.216	737	113.239	0.1	0.0001	9296.5	1664.04	310	115.966	0.1	0.0001	0.1	0.0001	1.66667	394.211	389.333	84.3169	0.1	0.0001	1132	230.736	0.1	0.0001	4843.67	1147.42	0.1	0.0001	3280.25	507.62	200	49.4975	0.1	0.0001	3512	919.239	13856.7	614.785	93.5
3	Neu5,9Ac2α6Galβ4GlcNAcβO(CH2)3NH2		0.1	0.0001	0.1	0.0001	0.1	0.0001	0.1	0.0001	36.3333	85.4244	0.1	0.0001	0.1	0.0001	0.1	0.0001	192	57.6628	0.1	0.0001	0.1	0.0001	0.1	0.0001	0.1	0.0001	0.1	0.0001	0.1	0.0001	0.1	0.0001	0.1	0.0001	0.1	0.0001	0.1	0.0001	0.1	0.0001	0.1	0.0001	0.1	0.0001	229.667	78.6787	229.5
4	Neu5Gc9Acα6Galβ4GlcNAcβO(CH2)3NH2		4934	581.242	0.1	0.0001	0.1	0.0001	768.5	259.508	213.667	134.705	176.5	43.1335	223	191.94	23780	3019.51	386	34	1404	205.061	0.1	0.0001	0.1	0.0001	5011.33	2347.63	0.1	0.0001	200.667	253.583	0.1	0.0001	15365.8	1883	1471	293.586	47407	2327.07	1129.33	278.515	0.1	0.0001	0.1	0.0001	10230	339.411	7562.67
5	Neu5Acα6GalNAcαO(CH2)3NH2		2916.33	134.612	310	510.109	4724.5	817.031	3816.5	1902.82	5839.75	527.631	4168.5	149.681	1975	376.048	3557.5	7.77817	426	46.5081	2073.33	263.253	727.333	326.503	1050.5	505.581	2349.25	1884.7	1315	918.482	2352.33	312.162	2466.33	326.008	265.25	15.174	1028.25	149.522	2642.67	2458.41	440.667	405.123	0.1	0.0001	1690.33	1019.52	3510	518.734	5018.75
6	Neu5Gcα6GalNAcαO(CH2)3NH2		1862	434.507	2851.33	1278.83	3759	360.624	8870.67	536.15	7178.67	350.641	5839.5	1016.22	4330.33	151.873	31189.8	2837.24	259.333	120.674	1994	47.8226	663	311.947	576.667	365.798	582	287.359	1018	184.923	3095.5	354.9	1872.67	1095.16	4025.25	339.301	941	209.029	51857	4783.19	1920.5	426.385	12	12.7279	1925	503.46	21720.2	8347.38	18937.2
7	Neu5,9Ac2α3Galβ3GlcNAcβO(CH2)3NH2		4957	541.388	2347.75	2448.39	0.1	0.0001	7219.5	951.848	45.6667	88.5569	4360.67	403.859	13259	1046.52	0.1	0.0001	282.5	119.501	0.1	0.0001	0.1	0.0001	3324	156.167	13968.5	7455.03	8373.5	1528.16	0.1	0.0001	0.1	0.0001	1340.33	1374.8	1732.5	290.621	54163	4047.26	0.1	0.0001	0.1	0.0001	0.1	0.0001	321	39.128	299.333
8	Neu5Gc9Acα3Galβ3GlcNAcβO(CH2)3NH2		56769.3	1053.92	17627	3449.7	2063	404.682	23353.5	1356.85	0.1	0.0001	2876.5	386.23	15964.8	2925.53	2840.33	1915.7	1476.75	91.9216	4414.67	218.998	0.1	0.0001	5687.67	484.158	41317.7	7941.85	17422.5	1820.01	2018.25	202.475	2063	110.309	18668.3	2454.89	6076.75	488.346	51257	1361.37	2365.5	258.094	0.1	0.0001	111.333	117.984	16937.3	1338.06	1231
9	Neu5,9Ac2α3Galβ3GalNAcαO(CH2)3NH2		0.1	0.0001	0.1	0.0001	0.1	0.0001	0.1	0.0001	1123.33	186.929	837	746.705	0.1	0.0001	0.1	0.0001	257.5	94.0452	342	173.225	0.1	0.0001	0.1	0.0001	210.333	44.5234	0.1	0.0001	125.333	277.795	404	243.672	352.333	44.5234	0.1	0.0001	0.1	0.0001	0.1	0.0001	0.1	0.0001	0.1	0.0001	0.1	0.0001	180
10	Neu5Gc9Acα3Galβ3GalNAcαO(CH2)3NH2		3760	519.781	201	174.551	185.333	246.358	0.1	0.0001	0.1	0.0001	174.667	245.968	0.1	0.0001	1751.5	292.035	0.1	0.0001	528	69.2965	0.1	0.0001	0.1	0.0001	902.667	322.406	0.1	0.0001	0.1	0.0001	0.1	0.0001	583	26.9072	0.1	0.0001	1275.5	490.025	0.1	0.0001	0.1	0.0001	77.5	78.4889	11770	4132.51	0.1
11	Neu5Acα3Galβ4GlcNAcβO(CH2)3NH2		581	340.378	0.1	0.0001	0.1	0.0001	0.1	0.0001	0.1	0.0001	506.667	327.631	0.1	0.0001	0.1	0.0001	67.6667	173.509	0.1	0.0001	0.1	0.0001	0.1	0.0001	0.1	0.0001	0.1	0.0001	0.1	0.0001	0.1	0.0001	0.1	0.0001	0.1	0.0001	0.1	0.0001	0.1	0.0001	0.1	0.0001	0.1	0.0001	3	58.9237	0.1
12	Neu5Gcα3Galβ4GlcNAcβO(CH2)3NH2		4063.67	111.698	0.1	0.0001	1015.67	370.956	0.1	0.0001	0.1	0.0001	0.1	0.0001	0.1	0.0001	2089.67	1805.65	0.1	0.0001	0.1	0.0001	0.1	0.0001	0.1	0.0001	157	36.5103	0.1	0.0001	606.667	285.89	0.1	0.0001	835.25	78.5594	0.1	0.0001	52	111.723	0.1	0.0001	0.1	0.0001	5282.33	435.477	16572.5	5434.12	0.1
13	Neu5Acα3Galβ3GlcNAcβO(CH2)3NH2		41143.8	3390.13	4783	772.733	0.1	0.0001	17734	1773.67	1743.5	226.981	3904	650.265	18061.2	1920.83	0.1	0.0001	1266.67	745.796	69.6667	297.994	0.1	0.0001	6170.67	501.634	8308	5535.49	2321.33	237.828	0.1	0.0001	0.1	0.0001	2158.33	1623.21	275.667	305.479	54696.2	2451.86	980.333	208.327	0.1	0.0001	0.1	0.0001	569.5	108.596	408.667
14	Neu5Gcα3Galβ3GlcNAcβO(CH2)3NH2		45527	4880.14	8638	6836.57	538.667	78.3603	25179	2232.02	781	214.623	4271	0	21077.5	3294.41	13154.7	1214.5	1986	356.336	1100	330.876	0.1	0.0001	1495.67	94.1081	40737	4331.22	13013.5	10162.5	2562.33	297.91	485.333	261.263	2505.25	326.654	6216	934.255	53375	3673.88	1395.33	723.507	0.1	0.0001	127.333	21.2211	21622.7	1298.95	2064
15	Neu5Acα3Galβ3GalNAcαO(CH2)3NH2		357	520.588	159	788.531	550.333	84.388	0.1	0.0001	1984.33	411.038	1907.67	163.39	0.1	0.0001	243.5	24.7487	776.5	4.94975	587.333	134.005	0.1	0.0001	0.1	0.0001	56.3333	198.802	115	88.4534	0.1	0.0001	1110	398.576	434.333	15.308	0.1	0.0001	0.1	0.0001	0.1	0.0001	0.1	0.0001	0.1	0.0001	136.667	60.0444	380
16	Neu5Gcα3Galβ3GalNAcαO(CH2)3NH2		1957.5	53.929	1610.5	286.378	615	59.2059	84.3333	172.526	62.6667	93.5218	44.6667	45.6107	0.1	0.0001	12184.7	925.846	0.1	0.0001	0.1	0.0001	0.1	0.0001	0.1	0.0001	473.5	13.435	10.6667	76.0548	239	43.8406	0.1	0.0001	6609.67	448.556	0.1	0.0001	10872	6377.31	0.1	0.0001	0.1	0.0001	0.1	0.0001	9266.33	2453.46	499
17	Neu5Acα6Galβ4GlcNAcβO(CH2)3NH2		0.1	0.0001	194.333	392.885	0.1	0.0001	0.1	0.0001	0.1	0.0001	57.25	272.241	0.1	0.0001	0.1	0.0001	0.1	0.0001	0.1	0.0001	0.1	0.0001	0.1	0.0001	0.1	0.0001	0.1	0.0001	0.1	0.0001	0.1	0.0001	0.1	0.0001	0.1	0.0001	0.1	0.0001	0.1	0.0001	0.1	0.0001	0.1	0.0001	0.1	0.0001	0.1
18	Neu5Gcα6Galβ4GlcNAcβO(CH2)3NH2		4515.33	1406.87	0.1	0.0001	0.1	0.0001	0.1	0.0001	0.1	0.0001	0.1	0.0001	0.1	0.0001	18705.8	997.575	0.1	0.0001	53.3333	34.9333	0.1	0.0001	0.1	0.0001	913.667	204.998	0.1	0.0001	0.1	0.0001	0.1	0.0001	19666.8	623.472	1168	721.432	29070.5	21881.2	0.1	0.0001	0.1	0.0001	0.1	0.0001	25523.7	2377.03	19385
19	Neu5Acα6Galβ4GlcβO(CH2)3NH2		517.333	305.092	854	193.595	3622.5	624.375	6398	4910.72	6080.67	442.349	1027.33	918.081	0.1	0.0001	778.667	128.594	855.333	205.887	355.667	120.101	524	67.8159	18878	1730.06	0.1	0.0001	4292.67	806.624	112	56.7891	121	481.885	155.667	31.3422	988.333	120.355	0.1	0.0001	0.1	0.0001	401.5	190.212	13795.7	1816.82	309.333	31.5647	29.3333
20	Neu5Gcα6Galβ4GlcβO(CH2)3NH2		3672	1249.62	96	59.925	502	300.731	2815.75	1927.02	2230.5	161.927	146.667	160.45	222	87.7895	4732.67	1905.83	311.333	196.495	795.333	126.005	0.1	0.0001	0.1	0.0001	2107.25	396.359	2637.5	279.307	194.5	16.2635	56.6667	67.7151	10065.8	8632.66	733	84.006	19943	17528.4	0.1	0.0001	0.1	0.0001	13131	1762.71	13623	2865.2	11674.8
21	Neu5Acα3Galβ4GlcβO(CH2)3NH2		8337.67	1720.36	37570.3	4076.75	340	394.578	1979.67	825.381	934.333	712.737	1028	694.588	658	59.6322	0.1	0.0001	2473.33	861.883	1967.67	738.486	13	7.07107	66	147.279	5	13.2288	1595	80.5543	0.1	0.0001	792.667	668.641	342	24.5764	0.1	0.0001	0.1	0.0001	1005.33	107.612	0.333333	118.534	66.6667	111.715	119.5	50.2046	49.6667
22	Neu5Gcα3Galβ4GlcβO(CH2)3NH2		12015	9523.23	66.5	129.401	78	88.476	0.1	0.0001	0.1	0.0001	0.1	0.0001	400	62.3592	1072	88.7074	0.1	0.0001	770.5	668.216	0.1	0.0001	0.1	0.0001	1456.5	177.664	3114.5	919.26	173	349.112	0.1	0.0001	118	154.068	0.1	0.0001	871.333	630.579	0.1	0.0001	0.1	0.0001	1379.67	855.864	15857	5276.8	0.1
23	Neu5,9Ac2α6GalNAcαO(CH2)3NH2		25916	1395.88	3090	322.861	6096.67	386.451	5031.67	330.929	3283.33	209.557	9849.33	588.012	1562.67	1805.98	3216.5	385.373	183.333	64.5936	7798.33	1337.88	5404.25	945.538	8914.67	1428.07	4154.33	1124.54	757	359.053	659	122.315	1153.5	444.77	491.667	101.658	814	260.918	6554.5	1129.03	2029	204.648	0.1	0.0001	1997.67	1865.75	2351	844.042	7214.33
24	Neu5Gc9Acα6GalNAcαO(CH2)3NH2		12247	1936.14	5496.25	357.766	4221.75	163.883	5776	709.541	5213.25	684.374	4035.5	221.602	5172.75	118.669	32999	2047.43	843.75	154.31	8762.33	505.49	6022.67	1260.73	2274.5	188.981	8546.5	561.492	3880.25	607.057	3923.5	471.18	1507	109.777	19200.2	1765.9	5299.75	699.535	37990.8	576.985	12976	2397.97	1730.67	115.396	3169	217.804	25053.2	2506.48	22623
25	Neu5Acα3GalβO(CH2)3NH2		0.1	0.0001	0.1	0.0001	0.1	0.0001	7347.33	3031.23	0.1	0.0001	0.1	0.0001	0.1	0.0001	510	82.5288	22830	2420.86	652.333	52.5484	0.1	0.0001	0.1	0.0001	0.1	0.0001	8689	7529.2	103.333	56.8712	0.1	0.0001	1232.33	122.067	70.3333	59.7188	303.333	224.732	1261.33	272.555	0.1	0.0001	0.1	0.0001	152	110.309	0.1
26	Neu5Gcα3GalβO(CH2)3NH2		5114	638.975	623.5	275.065	397	132.936	2341.33	803.117	356.667	290.662	0.1	0.0001	0.1	0.0001	19692	2065.03	812	123.94	501	203.647	418.667	93.4309	0.1	0.0001	326.333	202.693	641	68.1469	621.333	307.282	0.1	0.0001	1827.33	330.948	764.333	481.1	14695.7	2819.5	1335	223.893	0.1	0.0001	117.667	34.4867	13055.7	1193.71	0.1
27	Neu5Acα6GalβO(CH2)3NH2		2286.33	151.408	0.1	0.0001	123	178.191	0.1	0.0001	0.1	0.0001	1508	1119.08	0.1	0.0001	0.1	0.0001	0.1	0.0001	128.333	4.16333	0.1	0.0001	0.1	0.0001	335.333	54.6474	0.1	0.0001	0.1	0.0001	0.1	0.0001	0.1	0.0001	1014.5	539.522	0.1	0.0001	0.1	0.0001	0.1	0.0001	0.1	0.0001	262.667	50.9346	0.1
28	Neu5Gcα6GalβO(CH2)3NH2		1058	99.5791	146.5	61.5183	200.25	216.036	1978.33	240.176	1614.33	229.766	187.5	55.8614	5466	1022.24	17692	2567.18	918.667	254.048	858.667	1026.31	8298	288.5	1316	1455.56	811.75	349.21	2841.33	2229.76	636	5.65685	1184	9.89949	2715.67	131.02	1467.67	282.341	14457.7	8490	1437.67	1150.88	73.6667	183.288	0.1	0.0001	11868.5	465.731	10981.3
29	Neu5,9Ac2α3GalβO(CH2)3NH2		0.1	0.0001	0.1	0.0001	29.3333	185.133	26405	1804	0.1	0.0001	566.5	207.182	0.1	0.0001	0.1	0.0001	21687.3	7745.68	343	0	0.1	0.0001	0.1	0.0001	0.1	0.0001	27637	1044.76	0.1	0.0001	0.1	0.0001	836.333	445.069	164	135.724	1204.67	189.69	3122.25	159.414	0.1	0.0001	0.1	0.0001	0.1	0.0001	0.1
30	Neu5Gc9Acα3GalβO(CH2)3NH2		10815.5	1263.6	691.5	9.19239	232	89.6047	6542	919.622	2098.75	311.757	0.1	0.0001	0.1	0.0001	2725.25	463.433	712.667	382.513	600.5	51.6188	951.667	236.234	6936	763.675	477.5	402.344	839	115.776	1426.67	326.022	68.3333	54.0771	1168.33	318.089	2166.5	120.915	567	289.296	835.667	139.579	313.667	236.635	0.1	0.0001	12656.3	3693.75	111
31	Neu5,9Ac2α6GalβO(CH2)3NH2		5096.75	669.235	357.667	136.873	1017	62.0645	801	228.322	66.5	54.4472	4036	742.76	8765	246.073	354	142.836	10237.8	752.547	1364	28.1603	10776.5	2513.76	1122.5	133.643	3611	350.545	2357.75	404.57	163	35.9305	521.333	323.372	0.1	0.0001	2426.5	436.863	2046.33	1346.43	6394	492.146	0.1	0.0001	0.1	0.0001	1015.5	68.5894	1926.33
32	Neu5Gc9Acα6GalβO(CH2)3NH2		8522.25	587.958	336.667	269.508	0.1	0.0001	362	591.607	20.3333	69.5797	269.5	286.922	2494.5	209.269	24313.8	1656.39	164.667	127.911	1297.67	199.335	1358	2252.76	603	188.072	7009.5	273.448	1055.33	63.6579	1009.67	274.609	442.333	326.051	13252.3	1174.37	4774.5	563.634	34701	12729.2	2122.5	402.344	192.5	14.8492	278	39.598	16783.8	487.108	12147.5
33	Neu5Acα3Galβ3GalNAcβO(CH2)3NH2		0.1	0.0001	1123.33	143.966	54.6667	76.6964	0.1	0.0001	639.667	48.7887	1719.33	188.272	1504.33	240.791	0.1	0.0001	0.1	0.0001	0.1	0.0001	0.1	0.0001	0.1	0.0001	0.1	0.0001	0.1	0.0001	0.1	0.0001	0.1	0.0001	3146.75	2340.08	174.5	23.3345	0.1	0.0001	105.333	63.3745	0.1	0.0001	205.333	102.963	55.5	38.8909	0.1
34	Neu5Gcα3Galβ3GalNAcβO(CH2)3NH2		8127	3551.09	1625.33	178.567	1074.5	385.373	0.1	0.0001	0.1	0.0001	50.3333	6.02771	0.1	0.0001	3678.5	690.843	99	217.145	66	221.813	0.1	0.0001	0.1	0.0001	222	43.715	0.1	0.0001	580	402.083	0.1	0.0001	1479.67	71.4306	132.667	242.348	5177.33	3611	0.1	0.0001	0.1	0.0001	830.333	12.0139	16206.5	3489.57	86
35	Neu5,9Ac2α3Galβ3GalNAcβO(CH2)3NH2		1101.5	1007.63	737	274.357	116.333	208.819	0.1	0.0001	1158.33	181.236	2335.25	348.864	0.1	0.0001	794	124.712	0.1	0.0001	404.667	73.8738	0.1	0.0001	0.1	0.0001	0.1	0.0001	0.1	0.0001	0.1	0.0001	0.1	0.0001	4541.67	2067.89	0.1	0.0001	0.1	0.0001	0.1	0.0001	0.1	0.0001	131	117.38	0.1	0.0001	0.1
36	Neu5Gc9Acα3Galβ3GalNAcβO(CH2)3NH2		13554.2	2690.66	1637.25	198.899	2263	500.453	43.3333	184.082	0.1	0.0001	42	46.6047	0.1	0.0001	10372	1229.3	0.1	0.0001	0.1	0.0001	0.1	0.0001	0.1	0.0001	541.5	47.9618	88	14.1421	955	42.5676	0.1	0.0001	1429.75	182.546	0.1	0.0001	781	952.798	221	130.035	0.1	0.0001	4240.33	1230.92	16191.2	3031.06	0.1
37	Neu5,9Ac2α6Galβ4GlcβO(CH2)3NH2		0.1	0.0001	0.1	0.0001	1760.5	181.726	1480.33	235.874	1495.25	269.186	872.5	731.856	0.1	0.0001	0.1	0.0001	0.1	0.0001	0.1	0.0001	0.1	0.0001	0.1	0.0001	0.1	0.0001	0.1	0.0001	0.1	0.0001	892.5	85.5599	0.1	0.0001	865.25	872.932	1958.33	597.508	0.1	0.0001	0.1	0.0001	2515	36.1663	166.667	27.0062	40.5
38	Neu5Gc9Ac6Galβ4GlcβO(CH2)3NH2		18573.7	308.805	49769	8921.56	39911.7	1338.93	48083.8	1712.38	19990.8	1018.42	7403.5	294.157	1692.67	203.099	29549.8	3930.38	50418.8	1998.28	14981.7	3161.37	5470	1344.84	8575	948.928	47398.8	2093.49	3159.75	226.616	24604	1420.55	7368.33	1128.85	16657.5	1556.54	7203.67	236.944	55421.8	766.258	37756.2	3287.03	9255	1099.01	1435	65.0436	6976.5	336.932	25093.3
39	Neu5,9Ac2α3Galβ4GlcβO(CH2)3NH2		4529	660.901	17078.2	1423.43	0.1	0.0001	0.1	0.0001	0.1	0.0001	1403.33	29.1433	5771.25	424.001	0.1	0.0001	0.1	0.0001	0.1	0.0001	0.1	0.0001	0.1	0.0001	0.1	0.0001	5446.25	433.857	0.1	0.0001	0.1	0.0001	0.1	0.0001	0.1	0.0001	2442.33	2507.48	505.5	333.047	0.1	0.0001	0.1	0.0001	0.1	0.0001	0.1
40	Neu5Gc9Ac3Galβ4GlcβO(CH2)3NH2		10050.7	1830.54	0.1	0.0001	1357.33	452.5	0.1	0.0001	0.1	0.0001	0.1	0.0001	2805.5	217.19	6775.33	1156.56	0.1	0.0001	495.75	78.3385	0.1	0.0001	0.1	0.0001	3539.75	2083.15	532.25	89.8086	365.333	220.919	0.1	0.0001	1713	1204.91	0.1	0.0001	1677.33	581.758	7876.33	1623.8	0.1	0.0001	108.667	207.548	18335.2	664.705	0.1
41	Neu5Acα8Neu5Acα3Galβ4GlcβO(CH2)3NH2		0.1	0.0001	0.1	0.0001	0.1	0.0001	0.1	0.0001	0.1	0.0001	0.1	0.0001	0.1	0.0001	0.1	0.0001	0.1	0.0001	0.1	0.0001	0.1	0.0001	0.1	0.0001	0.1	0.0001	0.1	0.0001	0.1	0.0001	0.1	0.0001	0.1	0.0001	0.1	0.0001	0.1	0.0001	5416.67	4715.23	0.1	0.0001	0.1	0.0001	0.1	0.0001	0.1
42	Neu5Acα8Neu5Acα8Neu5Acα3Galβ4GlcβO(CH2)3NH2		0.1	0.0001	0.1	0.0001	0.1	0.0001	0.1	0.0001	0.1	0.0001	0.1	0.0001	0.1	0.0001	0.1	0.0001	0.1	0.0001	0.1	0.0001	0.1	0.0001	0.1	0.0001	0.1	0.0001	0.1	0.0001	0.1	0.0001	0.1	0.0001	0.1	0.0001	0.1	0.0001	0.1	0.0001	0.1	0.0001	0.1	0.0001	0.1	0.0001	0.1	0.0001	0.1
55	Neu5Acα3Galβ4(Fucα3)GlcNAcβO(CH2)3NH2		0.1	0.0001	0.1	0.0001	0.1	0.0001	0.1	0.0001	0.1	0.0001	0.1	0.0001	0.1	0.0001	237.667	195.032	0.1	0.0001	242	339.66	0.1	0.0001	0.1	0.0001	0.1	0.0001	0.1	0.0001	0.1	0.0001	0.1	0.0001	0.1	0.0001	0.1	0.0001	0.1	0.0001	0.1	0.0001	0.1	0.0001	0.1	0.0001	0.1	0.0001	0.1
56	Neu5Gcα3Galβ4(Fucα3)GlcNAcβO(CH2)3NH2		10655.5	2048.9	0.1	0.0001	0.1	0.0001	0.1	0.0001	0.1	0.0001	0.1	0.0001	0.1	0.0001	1131	487.511	0.1	0.0001	0.1	0.0001	0.1	0.0001	0.1	0.0001	0.1	0.0001	0.1	0.0001	0.1	0.0001	240	255.973	500	537.401	0.1	0.0001	0.1	0.0001	0.1	0.0001	0.1	0.0001	0.1	0.0001	12886.7	2938.67	0.1
57	Neu5Acα3Galβ4(Fucα3)GlcNAc6SβO(CH2)3NH2		0.1	0.0001	0.1	0.0001	0.1	0.0001	0.1	0.0001	0.1	0.0001	0.1	0.0001	0.1	0.0001	0.1	0.0001	0.1	0.0001	0.1	0.0001	0.1	0.0001	0.1	0.0001	0.1	0.0001	0.1	0.0001	0.1	0.0001	0.1	0.0001	0.1	0.0001	0.1	0.0001	0.1	0.0001	0.1	0.0001	0.1	0.0001	0.1	0.0001	0.1	0.0001	0.1
58	Neu5Gcα3Galβ4(Fucα3)GlcNAc6SβO(CH2)3NH2		46778	1967.25	243.667	257.489	722.333	29.5691	1316	337.528	1772.75	171.134	0.1	0.0001	0.1	0.0001	3111.33	2781.06	0.1	0.0001	0.1	0.0001	0.1	0.0001	0.1	0.0001	1150	288.5	0.1	0.0001	576.333	141.987	0.1	0.0001	2550	216.919	935.5	523.966	0.1	0.0001	249.667	54.2433	269.333	352.392	0.1	0.0001	11080	695.793	0.1
60	Neu5Acα3Galβ3GlcNAcβ3Galβ4GlcβO(CH2)3NH2		0.1	0.0001	0.1	0.0001	0.1	0.0001	0.1	0.0001	733	90.8295	2159.75	328.51	1531	62.7933	1565	284.257	1372.33	558.552	0.1	0.0001	0.1	0.0001	0.1	0.0001	0.1	0.0001	1783	381.912	0.1	0.0001	0.1	0.0001	2662.67	148.264	0.1	0.0001	0.1	0.0001	0.1	0.0001	0.1	0.0001	0.1	0.0001	1179.25	233.591	146
61	Neu5Gcα3Galβ3GlcNAcβ3Galβ4GlcβO(CH2)3NH2		4081.5	266.579	57	367.696	172.667	218.555	0.1	0.0001	0.1	0.0001	1137	159.615	0.1	0.0001	87.5	130.815	1711	285.564	479	224.007	0.1	0.0001	0.1	0.0001	559.667	97.1099	619.333	508.813	37.6667	59.6853	0.1	0.0001	5324.25	433.095	18.3333	177.317	5032.75	826.312	310.333	275.131	0.1	0.0001	0.1	0.0001	18762.2	1397.82	291
62	Neu5Acα3Galβ4GlcNAc6SβO(CH2)3NH2		495	258.913	213.667	610.5	0.1	0.0001	0.1	0.0001	0.1	0.0001	1243	111.101	0.1	0.0001	41.5	51.6188	26	99.2421	0.1	0.0001	0.1	0.0001	0.1	0.0001	0.1	0.0001	0.1	0.0001	0.1	0.0001	0.1	0.0001	0.1	0.0001	0.1	0.0001	0.1	0.0001	0.1	0.0001	0.1	0.0001	0.1	0.0001	0.1	0.0001	0.1
63	Neu5Gcα3Galβ4GlcNAc6SβO(CH2)3NH2		37885.2	886.349	0.1	0.0001	3007.33	155.597	94	28.3549	118	100.015	757	67.7717	0.1	0.0001	16298.2	2763.5	208	294.25	0.1	0.0001	0.1	0.0001	0.1	0.0001	279.5	177.484	43	66.5658	1098.5	98.2878	0.1	0.0001	6499.25	412.169	523	7.07107	17789	2959.92	1076	137.215	0.1	0.0001	3978.5	744.841	23002	5088.34	0.1
64	Neu5Acα8Neu5Acα3Galβ4GlcβO(CH2)3NHCOCH2(OCH2CH2)6NH2		0.1	0.0001	0.1	0.0001	0.1	0.0001	0.1	0.0001	0.1	0.0001	0.1	0.0001	0.1	0.0001	1.5	126.572	0.1	0.0001	0.1	0.0001	0.1	0.0001	0.1	0.0001	0.1	0.0001	0.1	0.0001	0.1	0.0001	0.1	0.0001	0.1	0.0001	0.1	0.0001	0.1	0.0001	5271.75	860.821	0.1	0.0001	0.1	0.0001	0.1	0.0001	0.1
65	Neu5Acα8Neu5Acα8Neu5Acα3Galβ4GlcβO(CH2)3NHCOCH2(OCH2CH2)6NH2		0.1	0.0001	0.1	0.0001	0.1	0.0001	0.1	0.0001	0.1	0.0001	0.1	0.0001	0.1	0.0001	795	107.615	0.1	0.0001	0.1	0.0001	0.1	0.0001	0.1	0.0001	0.1	0.0001	0.1	0.0001	0.1	0.0001	0.1	0.0001	0.1	0.0001	0.1	0.0001	0.1	0.0001	0.1	0.0001	0.1	0.0001	0.1	0.0001	0.1	0.0001	0.1
66	Neu5Acα6(Neu5Acα3)Galβ4GlcβO(CH2)3NH2		3503.5	564.978	0.1	0.0001	0.1	0.0001	2114	836.115	0.1	0.0001	0.1	0.0001	0.1	0.0001	0.1	0.0001	51	1014	0.1	0.0001	0.1	0.0001	0.1	0.0001	490.667	226.383	1696.33	334.452	138	21.9317	0.1	0.0001	0.1	0.0001	0.1	0.0001	0.1	0.0001	219.667	205.527	0.1	0.0001	0.1	0.0001	322.333	106.039	0.1
67	Neu5Acα6(Neu5Gcα3)Galβ4GlcβO(CH2)3NH2		6047.25	193.753	0.1	0.0001	1053	161.231	0.1	0.0001	0.1	0.0001	0.1	0.0001	0.1	0.0001	7458.5	1293.3	0.1	0.0001	0.1	0.0001	0.1	0.0001	0.1	0.0001	0.1	0.0001	0.1	0.0001	0.1	0.0001	0.1	0.0001	1254.67	468.171	0.1	0.0001	9391.5	1391.13	0.1	0.0001	0.1	0.0001	0.1	0.0001	8209.67	1685.85	0.1
68	Neu5Acα6(Kdnα3)Galβ4GlcβO(CH2)3NH2		0.1	0.0001	0.1	0.0001	0.1	0.0001	0.1	0.0001	0.1	0.0001	7691.5	235.248	0.1	0.0001	0.1	0.0001	1349	40.7513	0.1	0.0001	0.1	0.0001	0.1	0.0001	0.1	0.0001	0.1	0.0001	0.1	0.0001	942.667	392.175	0.1	0.0001	0.1	0.0001	0.1	0.0001	2996	166.891	0.1	0.0001	0.1	0.0001	4.66667	22.745	5891.25
69	Neu5Gcα8Neu5Acα3Galβ4GlcβO(CH2)3NH2		3054.5	522.552	0.1	0.0001	0.1	0.0001	0.1	0.0001	0.1	0.0001	0.1	0.0001	0.1	0.0001	3222.67	103.176	0.1	0.0001	0.1	0.0001	0.1	0.0001	0.1	0.0001	0.1	0.0001	0.1	0.0001	0.1	0.0001	0.1	0.0001	0.1	0.0001	0.1	0.0001	1564	76.3741	7960.25	1136.72	0.1	0.0001	0.1	0.0001	629.5	412.872	5839
70	Kdnα8Neu5Acα3Galβ4GlcβO(CH2)3NH2		0.1	0.0001	0.1	0.0001	0.1	0.0001	0.1	0.0001	0.1	0.0001	0.1	0.0001	0.1	0.0001	1089.5	112.43	0.1	0.0001	0.1	0.0001	0.1	0.0001	0.1	0.0001	0.1	0.0001	0.1	0.0001	0.1	0.0001	0.1	0.0001	0.1	0.0001	0.1	0.0001	0.1	0.0001	0.1	0.0001	0.1	0.0001	0.1	0.0001	0.1	0.0001	1253
71	Neu5Acα8Kdnα6Galβ4GlcβO(CH2)3NH2		0.1	0.0001	0.1	0.0001	0.1	0.0001	0.1	0.0001	0.1	0.0001	0.1	0.0001	0.1	0.0001	0.1	0.0001	0.1	0.0001	0.1	0.0001	0.1	0.0001	0.1	0.0001	0.1	0.0001	0.1	0.0001	0.1	0.0001	785	122.315	0.1	0.0001	0.1	0.0001	0.1	0.0001	0.1	0.0001	0.1	0.0001	0.1	0.0001	0.1	0.0001	2205.67
72	Neu5Acα8Neu5Gcα3Galβ4GlcβO(CH2)3NH2		0.1	0.0001	0.1	0.0001	0.1	0.0001	0.1	0.0001	21	588.302	0.1	0.0001	0.1	0.0001	7339.5	467.074	0.1	0.0001	0.1	0.0001	0.1	0.0001	0.1	0.0001	0.1	0.0001	0.1	0.0001	0.1	0.0001	0.1	0.0001	0.1	0.0001	0.1	0.0001	0.1	0.0001	0.1	0.0001	0.1	0.0001	0.1	0.0001	0.666667	42.595	0.1
73	Neu5Acα8Neu5Gcα6Galβ4GlcβO(CH2)3NH2		0.1	0.0001	0.1	0.0001	0.1	0.0001	0.1	0.0001	0.1	0.0001	0.1	0.0001	0.1	0.0001	5328.5	358.776	0.1	0.0001	0.1	0.0001	0.1	0.0001	0.1	0.0001	0.1	0.0001	0.1	0.0001	0.1	0.0001	0.1	0.0001	0.1	0.0001	0.1	0.0001	0.1	0.0001	0.1	0.0001	0.1	0.0001	0.1	0.0001	0.1	0.0001	0.1
74	KDNα8Neu5Gcα3Galβ4GlcβO(CH2)3NH2		0.1	0.0001	0.1	0.0001	0.1	0.0001	1525.33	286.28	0.1	0.0001	3864.25	345.142	0.1	0.0001	3908.5	94.0452	1040.67	113.905	46.6667	44.658	0.1	0.0001	0.1	0.0001	0.1	0.0001	848.5	351.432	0.1	0.0001	1075.33	506.093	0.1	0.0001	0.1	0.0001	0.1	0.0001	1170.5	161.927	0.1	0.0001	0.1	0.0001	492.333	278.166	2013
75	Neu5Gcα8Neu5Gc-α3Galβ4GlcβO(CH2)3NH2		23144.5	1836.54	1374.5	50.2046	0.1	0.0001	0.1	0.0001	0.1	0.0001	0.1	0.0001	1072.33	142.381	6425	1058.8	0.1	0.0001	932.667	74.3931	0.1	0.0001	0.1	0.0001	63.5	75.6604	1664.67	604.106	909.5	126.572	0.1	0.0001	3035	287.278	0.1	0.0001	2510.75	518.337	0.1	0.0001	0.1	0.0001	0.1	0.0001	6394.33	1591.51	1719
76	Neu5Acα8Neu5Acα6Galβ4GlcβO(CH2)3NH2		35541.7	856.699	2295	480.676	1259.25	157.032	844	308.299	1724.5	422.143	96.3333	106.613	0.1	0.0001	6616	1161.71	731.5	253.851	0.1	0.0001	0.1	0.0001	0.1	0.0001	0.1	0.0001	2714.67	686.43	0.1	0.0001	303.5	99.7021	1318.67	547.001	0.1	0.0001	0.1	0.0001	138	241.831	0.1	0.0001	5167.25	251.863	282.333	86.6391	2134
77	Neu5GcMeα8Neu5Acα3Galβ4GlcβO(CH2)3NH2		0.1	0.0001	0.1	0.0001	0.1	0.0001	0.1	0.0001	0.1	0.0001	0.1	0.0001	0.1	0.0001	0.1	0.0001	0.1	0.0001	0.1	0.0001	0.1	0.0001	0.1	0.0001	0.1	0.0001	0.1	0.0001	0.1	0.0001	64	803.668	0.1	0.0001	0.1	0.0001	0.1	0.0001	7048	1282.91	0.1	0.0001	0.1	0.0001	0.1	0.0001	0.1
78	Galα3Galβ4GlcNAcβO(CH2)3NH2		42586	2076.07	43829	2511.68	42986.7	13112.1	38569.5	1505.21	54215.3	9127.47	53413.2	8395.18	47617.5	9163.44	45939.3	7202.82	50682.8	3028.45	51475	1667.82	41886	8039.72	22573.2	4340.09	51875	7761.4	43430.5	8641.55	43498.5	1193.44	13629.8	1369.81	49407.2	991.934	9987.75	1832.26	51403.2	8884.2	46242.2	8668.33	36362.3	2543.54	39921.5	1109.03	24515.3	13572.6	28693.2
[truncated: 193 more columns]
